# Supplementary material for: SWI/SNF complex alterations predict immunotherapy response in bladder cancer
Source: Front Immunol. 2025 Dec 8;16:1708324. doi: 10.3389/fimmu.2025.1708324 (PMC12719508; doi:10.3389/fimmu.2025.1708324)
Supplement: Supplementary file 7 [file Table1.xlsx]

## Sheet: Supplementary Table S1
Supplementary Table S1: Characteristics of UBC patients
Variables	SWI_SNF mutant	SWI_SNF wild	total
Number	23	26	49
Sex
Male	18 (78.3%)	23 (88.5%)	41(83.6%)
Female	5 (21.7%)	3 (11.5%)	8 (16.3%)
Age
≤65	7 (30.4%)	15 (57.7%)	22 (44.9%)
>65	16 (69.6%)	11 (42.3%)	27 (55.1%)
Tumour grade
Low	4 (17.4%)	8 (30.8%)	12 (24.5%)
High	19 (82.6%)	18 (69.2%)	37 (75.5%)
Clinical T stage
Ta, T1	13 (56.5%)	19 (73.1%)	32 (65.3%)
T2–T4	10 (43.5%)	7 (26.9%)	17 (34.7%)
Clinical N stage
pN0	20 (87.0%)	23 ( 88.4%)	43 (87.8%)
pN1–2	3 (13.0%)	3 (11.5%)	6 (12.2%)
Clinical M stage
pM0	21 (91.3%)	25 ( 96.2%)	46 (93.9%)
pM1–2	2 (8.7%)	1 (3.8%)	3 (6.1%)
